# Supplementary material for: The effects of extremes of pH on the growth and transcriptomic profiles of three haloarchaea
Source: F1000Res. 2014 Aug 29;3:168. Originally published 2014 Jul 22. [Version 2] doi: 10.12688/f1000research.4789.2 (PMC4176423; doi:10.12688/f1000research.4789.2)
Supplement: Data of pH extremes effects on haloarchaea growth and transcriptomic profiles — This data file contains 21 datasets. For details on each dataset, please see the Dataset-information text file. [file f1000research-3-5486-s0000.tgz]

Archive with 1 entries (1 files):
- edbcd58b-0884-4cfe-a7f4-7153869ccbea_Datasets.zip
